# Supplementary material for: Remodeling of Cell Wall Components in Root Nodules and Flower Abscission Zone under Drought in Yellow Lupine
Source: Int J Mol Sci. 2022 Jan 31;23(3):1680. doi: 10.3390/ijms23031680 (PMC8836056; doi:10.3390/ijms23031680)
Supplement: Supplementary file 1 [file ijms-23-01680-s001.zip]

Archive with 1 entries (1 files):
- ijms-1544567-supplementary.pdf
